# Supplementary material for: What Can We Learn about the Bias of Microbiome Studies from Analyzing Data from Mock Communities?
Source: Genes (Basel). 2022 Sep 28;13(10):1758. doi: 10.3390/genes13101758 (PMC9601962; doi:10.3390/genes13101758)
Supplement: Supplementary file 1 [file genes-13-01758-s001.zip]

Archive with 1 entries (1 files):
- genes-1889232-supplementary.pdf
